# Supplementary material for: A Simple and Fast Protocol to Detect Nucleophosmin 1 (NPM1) Mutation and Fms-like Tyrosine Kinase 3 Internal Tandem Duplication (FLT3/ITD): Optimizing Laboratory Routine
Source: Methods Protoc. 2026 Apr 3;9(2):59. doi: 10.3390/mps9020059 (PMC13119083; doi:10.3390/mps9020059)
Supplement: Supplementary file 1 [file mps-09-00059-s001.zip]

Archive with 1 entries (1 files):
- mps-4076543-supplementary.pdf
